# Supplementary material for: The Utility of Machine Learning Models for Predicting Chemical Contaminants in Drinking Water: Promise, Challenges, and Opportunities
Source: Curr Environ Health Rep. 2022 Dec 17;10(1):45–60. doi: 10.1007/s40572-022-00389-x (PMC9883334; doi:10.1007/s40572-022-00389-x)
Supplement: Supplementary file 2 — Supplementary file2 (XLSX 144 KB) [file 40572_2022_389_MOESM2_ESM.xlsx]

## Sheet: SI
Paper No.	Author	Year Published	Location	Geographic Level (regional, local, national)	Unit of Analysis	Water Source (groundwater, surface water)	Compound/Outcome of Interest	Sample Size	Years Data Covers	Data Source	Data preprocessing steps	Machine Learning Technique	Detection frequency	Event percent	Special techniques (data imbalance: downsampling, capping, imputation/non-detects, clustering of sample location spatially, etc.)	Predictor Categories	Top Predictors	Model Type	Prediction	How were final results reported? (map, code, table, confidence interval, uncertainties reported? etc. related to transparency)	Metrics related to policy/health	Dataset for which performance predictions reported on	Sensitivity (Recall)	Precision (positive predictive value)	Specificity	Accuracy	AUC-ROC	R2	MSE (mean squared error)	MAE (mean absolute error)	F1 score	Matthews correlation coefficient (MCC)	Kappa	C-statistic
1	Anning et al.	2012	Southwestern US, basin-fill aquifers in parts of AZ, CA, CI, NV, NM and UT	Regional	Wells (public & private)	Groundwater	Nitrate	6234	1980-2009	Public: USGS National Water Information System (NWIS)	A single sample was selected to represent conditions for wells sampled more than once, must have both arsenic and nitrate, if available. In the event that multiple samples from a well had both arsenic and nitrate, the sample selected was the one that had the most data for the following constituents: dissolved oxygen (DO), pH, iron, manganese, and sulfate. In the event of a tie, the sample chosen …	Random forest (RF) classification (6 classes for nitrate)			Missing value in predictors is estimated using the random forest classifier's missing-value replacement function. "hot-deck imputation" as described in more details in Breiman (2001) and Breiman and Cutler (2010). Each class has a weight such that misclassifications has similar percentages for all classes Spatial distribution of misclassification errors was examined for geographic patterns.	Sources (agricultural, urban, biotic, geologic), flow path, soil properties, water use and hydroclimatic variables, basin groundwater budget, geochemical	Potential evopotranspiration, land surface elevation percentile, land-surface elevation, geology:distance to undifferentiated volcanic rocks geology: distance to crystalline rocks	Classification	Concentration ranges for classes 1 through 6 are <0.50, 0.50–0.99, 1.0–1.9, 2.0–4.9, 5.0–9.9, and ≥10 milligrams per liter as nitrogen.	map, table		prediction dataset				48.6% for correct class (80.4% for correct class and +/-1 class)
1	Anning et al.	2012	Southwestern US, basin-fill aquifers in parts of AZ, CA, CI, NV, NM and UT	Regional	Wells (public & private)	Groundwater	Arsenic	6234	1980-2009	Public: USGS NWIS	A single sample was selected to represent conditions for wells sampled more than once, must have both arsenic and nitrate, if available. In the event that multiple samples from a well had both arsenic and nitrate, the sample selected was the one that had the most data for the following constituents: dissolved oxygen (DO), pH, iron, manganese, and sulfate. In the event of a tie, the sample chosen …	Random forest (RF) classification (7 classes for arsenic)			Missing value in predictors is estimated using the random forest classifier's missing-value replacement function. "hot-deck imputation" as described in more details in Breiman (2001) and Breiman and Cutler (2010). Each class has a weight such that misclassifications has similar percentages for all classes Spatial distribution of misclassification errors was examined for geographic patterns.	Sources (agricultural, urban, biotic, geologic), flow path, soil properties, water use and hydroclimatic variables, basin groundwater budget, geochemical	Potential evopotranspiration, land surface elevation percentile, land-surface elevation, geology:distance to undifferentiated volcanic rocks geology: distance to crystalline rocks	Classification	Concentration ranges for classes 1 through 7 are <1.0, 1.0–1.9, 2.0–2.9, 3.0–4.9, 5.0–9.9, 10–24, ≥25 micrograms per liter.	map, table		prediction dataset				36.7% for correct class (75.0% for correct class and +/-1 class)
2	Ayotte et al.	2016	Central Valley, CA	Local	Wells (public & private)	Groundwater	Arsenic	5219	1960-2014	Public: USGS NWIS & California State Water Resources Control Board Division of Drinking Water (CDDW)	Data reported as "less than" are used directly. For the < 10 µg/L threshold models, data reported as less than 5 or 2, for example, are coded as “< 10”. For the < 5 µg/L threshold models, data reported as less than values greater than 5 (i.e. < 10) were not used.	Boosted regression trees (BRT)	NR		The spatial distributions of the public-supply wells in the NWIS (training) and CDDW (testing) data sets vary somewhat. This affords the opportunity for testing the model in areas that were “unsampled” in the training data set with respect to public supply	76 predictors (1) hydrologic, geologic, meteorological; (2) geochemical; (3) land use; (4) previously modeled features; and (5) other.	Hydrologic position, average air temperature, latitude, precipitation minus potential evapotranspiration, concentration of nitrate, water table depth (predicted by MODFLOW), vertical water fluxes, soil geochemical features	Binomial	>5 microgram/L >10 microgram/L	Maps, variable relative importance, partial dependence plot, maps of residuals		Hold out sample from CDDW	0.39 for > 10 microgram/L 0.58 for >5 microgram/L		0.96 for > 10 microgram/L 0.92 for >5 microgram/L	0.91 for >10 microgram/L 0.84 for >5 microgram/L	0.87 for > 10 microgram/L 0.86 for >5 microgram/L
2	Ayotte et al.	2016	Central Valley, CA	Local	Wells (public & private)	Groundwater	Arsenic	5219	1960-2014	Public: USGS NWIS & CDDW	Data reported as "less than" are used directly. For the < 10 µg/L threshold models, data reported as less than 5 or 2, for example, are coded as “< 10”. For the < 5 µg/L threshold models, data reported as less than values greater than 5 (i.e. < 10) were not used.	Logistic regression (LR)	NR		The spatial distributions of the public-supply wells in the NWIS (training) and CDDW (testing) data sets vary somewhat. This affords the opportunity for testing the model in areas that were “unsampled” in the training data set with respect to public supply	76 predictors (1) hydrologic, geologic, meteorological; (2) geochemical; (3) land use; (4) previously modeled features; and (5) other.	Hydrologic position, average air temperature, latitude, precipitation minus potential evapotranspiration, concentration of nitrate, water table depth (predicted by MODFLOW), vertical water fluxes, soil geochemical features	Binomial	>5 microgram/L >10 microgram/L	Maps, regression coefficients		Hold out sample from CDDW	0.18 for >10 microgram/L 0.55 for > 5 microgram/L		0.98 for > 10 microgram/L 0.89 for >5 microgram/L	0.90 for > 10 microgram/L 0.82 for >5 microgram/L	0.78 for > 10 microgram/L 0.83 for >5 microgram/L
3	Ayotte et al.	2017	Contiguous US	National	Wells (private only)	Groundwater	Arsenic	20450	1970-2013	Public: USGS NWIS	When multiple concentrations per site, retain the maximum concentration. Drop samples whose reporting limit is higher than the threshold (MCL to determine binary outcome).	Logistic regression (LR)	NR	10.4	Data are variably clustered but declustering was not applied because potential biases were unclear and well-to-well variability in arsenic concentrations was large. Clustering is random with respect to arsenic. Address multicollinearity by removing variables with a large variance inflation factor (>=4)	(1) Geologic and geochemistry variables, such as bedrock and surficial geologic units, and soil geochemistry concentrations; (2) hydrologic variables, such as precipitation, evapotranspiration, and recharge to groundwater; (3) process variables, such as position in a watershed, aquifer permeability, and water table depth; and (4) other features, such as elevation, slope, land use, and percent of …	Precipitation (negative) Recharge (positive)	Binomial	> 10 microgram/Liter	Map, table, 95% confidence interval for arsenic > 10 microgram/L, logistic regression model coefficients	estimates of the population of domestic well users with high arsenic concentrations in their drinking water at the national scale	Hold-out data (15%)	0.14 at cut point = 0.5 0.50 at cut point = 0.2		0.99 at cut point = 0.5 0.90 at cut point = 0.2	0.9 at cut point = 0.5 0.86 at cut point = 0.2	0.82	0.29						0.81
4	Bedi et al.	2020	12 Midwestern states in US (ND, SD, NE, KS, MN, IA, MO, WI, IL, MI, IN, OH)	Regional	Wells (public & private)	Groundwater	Nitrate	303	1993-1995	Public: USGS National Water-Quality Assessment (NAWQA)	categorization (one-hot encoding), normalization	Support vector machine (SVM)			Oversampling using SMOTE-NC (Synthetic Minority Oversampling Technique-Nominal Continuous). Weighting different classes so that higher weights were assigned to classes with fewer samples. No missing data in this study	20 predictors in 3 categories, land use, hydrogeologic, water quality	Pesticide, dissolved oxygen, ammonium, well depth, year of construction, pH, depth to aquifer material, lower open screen interval, soil specific conductance, water level	Continuous & Binomial	>2.5 mg/L (based on epi study) > 10 mg/L (nitrate MCL) nitrate concentration	Model performance metrics, feature importance		20% of the data, randomly chosen				0.893		0.33	21.9961	2.01	0.74	0.72
4	Bedi et al.	2020	12 Midwestern states in US (ND, SD, NE, KS, MN, IA, MO, WI, IL, MI, IN, OH)	Regional	Wells (public & private)	Groundwater	Nitrate	303	1993-1995	Public: USGS NAWQA	categorization (one-hot encoding), normalization	Extreme gradient boosting (XGB)			Oversampling using SMOTE-NC (Synthetic Minority Oversampling Technique-Nominal Continuous). Weighting different classes so that higher weights were assigned to classes with fewer samples. No missing data in this study	20 predictors in 3 categories, land use, hydrogeologic, water quality	Pesticide, dissolved oxygen, ammonium, well depth, year of construction, pH, depth to aquifer material, lower open screen interval, soil specific conductance, water level	Continuous & Binomial	>2.5 mg/L (based on epi study) > 10 mg/L (nitrate MCL) nitrate concentration	Model performance metrics, feature importance		20% of the data, randomly chosen				0.927		0.44	18.4041	2.02	0.74	0.72
4	Bedi et al.	2020	12 Midwestern states in US (ND, SD, NE, KS, MN, IA, MO, WI, IL, MI, IN, OH)	Regional	Wells (public & private)	Groundwater	Nitrate	303	1993-1995	Public: USGS NAWQA	categorization (one-hot encoding), normalization	Artificial neural network (ANN)			Oversampling using SMOTE-NC (Synthetic Minority Oversampling Technique-Nominal Continuous). Weighting different classes so that higher weights were assigned to classes with fewer samples. No missing data in this study	20 predictors in 3 categories, land use, hydrogeologic, water quality	Pesticide, dissolved oxygen, ammonium, well depth, year of construction, pH, depth to aquifer material, lower open screen interval, soil specific conductance, water level	Continuous & Binomial	>2.5 mg/L (based on epi study) > 10 mg/L (nitrate MCL) nitrate concentration	Model performance metrics, feature importance		20% of the data, randomly chosen				0.927		0.53	15.2881	1.76	0.74	0.69
4	Bedi et al.	2020	12 Midwestern states in US (ND, SD, NE, KS, MN, IA, MO, WI, IL, MI, IN, OH)	Regional	Wells (public & private)	Groundwater	Nitrate	303	1993-1995	Public: USGS NAWQA	categorization (one-hot encoding), normalization	Logistic regression (LR)			Oversampling using SMOTE-NC (Synthetic Minority Oversampling Technique-Nominal Continuous). Weighting different classes so that higher weights were assigned to classes with fewer samples. No missing data in this study	20 predictors in 3 categories, land use, hydrogeologic, water quality	Pesticide, dissolved oxygen, ammonium, well depth, year of construction, pH, depth to aquifer material, lower open screen interval, soil specific conductance, water level	Continuous & Binomial	>2.5 mg/L (based on epi study) > 10 mg/L (nitrate MCL) nitrate concentration	Model performance metrics, feature importance		20% of the data, randomly chosen				0.806		0.13	28.6225	3.06	0.48	0.44
4	Bedi et al.	2020	12 Midwestern states in US (ND, SD, NE, KS, MN, IA, MO, WI, IL, MI, IN, OH)	Regional	Wells (public & private)	Groundwater	Pesticide	303	1993-1995	Public: USGS NAWQA	summation (pesticide value was calculated by adding all the concentrations of different pesticides in the dataset) categorization (one-hot encoding) normalization	Support vector machine (SVM)			Oversampling using SMOTE-NC (Synthetic Minority Oversampling Technique-Nominal Continuous). Weighting different classes so that higher weights were assigned to classes with fewer samples. No missing data in this study	20 predictors in 3 categories, land use, hydrogeologic, water quality	Nitrate, soil specific conductance, lower open screen interval, dissolved oxygen, year of construction, upper open screen interval, primary water class (public supply), well depth, primary water class (domestic), irrigation	Continuous & Binomial	>0.2 microgram/L >0.5 microgram/L >1 microgram/L pesticides concentration	Model performance metrics, feature importance		20% of the data, randomly chosen				0.867		0.45	0.0841	0.18	0.63	0.59
4	Bedi et al.	2020	12 Midwestern states in US (ND, SD, NE, KS, MN, IA, MO, WI, IL, MI, IN, OH)	Regional	Wells (public & private)	Groundwater	Pesticide	303	1993-1995	Public: USGS NAWQA	summation (pesticide value was calculated by adding all the concentrations of different pesticides in the dataset) categorization (one-hot encoding) normalization	Extreme gradient boosting (XGB)			Oversampling using SMOTE-NC (Synthetic Minority Oversampling Technique-Nominal Continuous). Weighting different classes so that higher weights were assigned to classes with fewer samples. No missing data in this study	20 predictors in 3 categories, land use, hydrogeologic, water quality	Nitrate, soil specific conductance, lower open screen interval, dissolved oxygen, year of construction, upper open screen interval, primary water class (public supply), well depth, primary water class (domestic), irrigation	Continuous & Binomial	>0.2 microgram/L >0.5 microgram/L >1 microgram/L pesticides concentration	Model performance metrics, feature importance		20% of the data, randomly chosen				0.88		0.69	0.0484	0.13	0.65	0.6
4	Bedi et al.	2020	12 Midwestern states in US (ND, SD, NE, KS, MN, IA, MO, WI, IL, MI, IN, OH)	Regional	Wells (public & private)	Groundwater	Pesticide	303	1993-1995	Public: USGS NAWQA	summation (pesticide value was calculated by adding all the concentrations of different pesticides in the dataset) categorization (one-hot encoding) normalization	Artificial neural network (ANN)			Oversampling using SMOTE-NC (Synthetic Minority Oversampling Technique-Nominal Continuous). Weighting different classes so that higher weights were assigned to classes with fewer samples. No missing data in this study	20 predictors in 3 categories, land use, hydrogeologic, water quality	Nitrate, soil specific conductance, lower open screen interval, dissolved oxygen, year of construction, upper open screen interval, primary water class (public supply), well depth, primary water class (domestic), irrigation	Continuous & Binomial	>0.2 microgram/L >0.5 microgram/L >1 microgram/L pesticides concentration	Model performance metrics, feature importance		20% of the data, randomly chosen				0.873		0.67	0.0529	0.13	0.65	0.61
4	Bedi et al.	2020	12 Midwestern states in US (ND, SD, NE, KS, MN, IA, MO, WI, IL, MI, IN, OH)	Regional	Wells (public & private)	Groundwater	Pesticide	303	1993-1995	Public: USGS NAWQA	summation (pesticide value was calculated by adding all the concentrations of different pesticides in the dataset) categorization (one-hot encoding) normalization	Logistic regression (LR)			Oversampling using SMOTE-NC (Synthetic Minority Oversampling Technique-Nominal Continuous). Weighting different classes so that higher weights were assigned to classes with fewer samples. No missing data in this study	20 predictors in 3 categories, land use, hydrogeologic, water quality	Nitrate, soil specific conductance, lower open screen interval, dissolved oxygen, year of construction, upper open screen interval, primary water class (public supply), well depth, primary water class (domestic), irrigation	Continuous & Binomial	>0.2 microgram/L >0.5 microgram/L >1 microgram/L pesticides concentration	Model performance metrics, feature importance		20% of the data, randomly chosen				0.766		0.11	0.1444	0.24	0.46	0.31
5	Best et al.	2021	Los Angeles County, CA	Local	Community Water System (CWS)	Groundwater	SDWA violation	103	2015-2020	Public: California Groundwater Ambient Monitoring and Assessment (GAMA) Program	Calculated the percentage of samples from the CWS in which the contamination level of a certain chemical exceeds the corresponding MCL	Artificial neural network (ANN)				Water quality, contamination sources, CWS characteristics	% groundwater reliance, contamination sources, population served, % samples exceeding MCL for any contaminant	Binomial	SDWA violation	Raw data for training machine learning models were provided, Maps of CWS with predicted violation of the SDWA	A list of CWS predicted by models to violate the SDWA	15% testing and 15% validation				0.867
5	Best et al.	2021	Los Angeles County, CA	Local	Community Water System (CWS)	Groundwater	SDWA violation	103	2015-2020	Public: California GAMA	Calculated the percentage of samples from the CWS in which the contamination level of a certain chemical exceeds the corresponding MCL	Random forest (RF) classification				Water quality, contamination sources, CWS characteristics	Population served, contaminant sources, % groundwater reliance, % sample exceeding MCL for any contaminant	Binomial	SDWA violation	Raw data for training machine learning models were provided, Maps of CWS with predicted violation of the SDWA	A list of CWS predicted by models to violate the SDWA	30% testing				0.788
6	Canion et al.	2019	Silver Springs, FL	Local	Wells (public & private)	Groundwater	Nitrate	1554	2000-2015	Private & Public: 2 Florida Department of Environmental Protection (FDEP) supply well monitoring programs, 2 Florida water management district monitoring well networks, and 1 U.S. Geological Survey (USGS) study	(1) wells had to be located in the Upper Floridan Aquifer, (2) total well depth had to be reported, (3) only wells with a total depth less than 90 m were used Nitrate and nitrite were added together to estimate NOx When more than one obs was present, the mean value of all observations was used in the analysis	Random forest (RF) classification	NR	NR	Random forest model accuracy was improved by kriging of model residuals, and kriged residuals were added to model estimates to produce final prediction maps	12 geospatial predictor variables + well depth depth to upper floridan aquifer, thickness of confinement, confining layer as a proportion of total overburden thickness, water table depth, potential for recharge to the upper floridan aquifer, SSURGO soil hydraulic conductivity, ecoregions, SSURGO drainage class, sinkhole frequency, density of septic tank locations, majority land use, non-point sou…	Recharge potential, well depth, ICU thickness depth to floridan, sinkhold frequency	Binomial	>0.35 mg/L >1.2 mg/L	Kriging of random forest residuals, prediction maps		Out-of-bag	0.79 for >0.35 mg/L 0.54 for >1.2 mg/L		0.86 for >0.35 mg/L 0.89 for >1.2 mg/L	0.83 for >0.35 mg/L 0.79 for >1.2 mg/L	0.89 for >0.35 mg/L 0.84 for >1.2 mg/L
7	Erickson et al.	2018	Northwest and Central MN	Local	Wells (public & private)	Groundwater	Arsenic	3283	1993-2016	Private: 1) Minnesota Pollution Control Agency’s Groundwater Monitoring and Assessment Program 2) Minnesota Department of Health’s (MDH) Minnesota Well Index (MW) 3) MDH Minnesota Arsenic Study	If more than one As measurement was available for a well (most common for public/community wells;uncommon for domestic and other wells), the median As concentration of all reported measurements was used for three or more measurements, and the average for two measurement	Boosted regression trees (BRT)	0.9	0.42	Limited to complete observation, only weels with an As concentration and a value for every predictor variable were selected for inclusion in model development	74 predictors include the following categories: well construction information, aquifer texture characteristics, soil geochemistry,and indicators of hydrologic position on the landscape	Latitude, distance between the top of the well screen and the overlying aquitard, location of the well in proximity to a river	Binomial	>10 microgram/L	Predicted probability map, variable importance plot, partial dependence plot, residual map		20% hold out test	0.57		0.75	0.67	0.72
8	Erickson et al.	2021	Glacial aquifer system, 25 states in the northern US	Regional	Wells (public & private)	Groundwater	Arsenic	10001	1988-2018	Private & Public: 1) Collection of state and local groundwater ambient monitoring programs (collectively grouped and given the acronym “GWAM”) 2) USGS NWIS 3) U.S. Environmental Protection Agency Safe Drinking Water Information System (US EPA SDWIS)	If more than one measurement was available for a site, the most recent value was included in analyses Potential predictors with ≥50% missing values, little variance, or high correlation (r2 ≥ 0.90) to other predictor variables were removed prior to model tuning.	Boosted regression trees (BRT)			Cross validation was implemented to optimize sensitivity for As and accuracy for Mn. From cross-validation (CV) results, the model with the highest sensitivity for As (to reduce bias toward nonevents for this imbalanced data set) and accuracy for Mn (balanced data set) was identified (CV models). Further simplify the 1SE model (1SE within the best model in CV, simpler) using recursive feature eli…	Aquifer properties, soil geochemistry, hydrologic position on the landscape, and estimates of groundwater age	Predicted likelihood of anoxic condition, average available water capacity (AWC), average available water storage in the 0–25 cm soil horizon (AWC25), and soil bulk density	Binomial	>10 microgram/L The probability threshold selected for the As model was 0.2, which was the threshold that maintained model specificity and total model accuracy while also increasing model sensitivity given that the As data set was imbalanced	Final data sets used to predict high As and Mn across the GLAC are available online in a USGS Data Release https://doi.org/10.5066/P94FCZJ2. Confidence interval using bootstrapping methods Partial dependence plots of top predictors		20% testing	0.51		0.94	0.9	0.85						0.46
8	Erickson et al.	2021	Glacial aquifer system, 25 states in the northern US	Regional	Wells (public & private)	Groundwater	Manganese	14565	1988-2018	Private & Public: 1) GWAM 2) USGS NWIS 3) US EPA SDWIS	If more than one measurement was available for a site, the most recent value was included in analyses	Boosted regression trees (BRT)			Cross validation was implemented to optimize sensitivity for As and accuracy for Mn. From cross-validation (CV) results, the model with the highest sensitivity for As (to reduce bias toward nonevents for this imbalanced data set) and accuracy for Mn (balanced data set) was identified (CV models). Further simplify the 1SE model (1SE within the best model in CV, simpler) using recursive feature eli…	Aquifer properties, soil geochemistry, hydrologic position on the landscape, and estimates of groundwater age	Estimated recharge (EstRecharge), baseflow index (BFI), and precipitation (PRISM_ppt)	Binomial	> 300 microgram/L Estimated probabilities greater than 0.5 were assigned to be above the model concentration threshold for the Mn model	Final data sets used to predict high As and Mn across the GLAC are available online in a USGS Data Release https://doi.org/10.5066/P94FCZJ2. Confidence interval using bootstrapping methods Partial dependence plots of top predictors		20% testing	0.7		0.9	0.83	0.9						0.62
9	Fasaee et al.	2021	Virginia	State	Private drinking water systems (96% wells, 4% springs)	Groundwater and surface water	Lead	2146	2012-2013	Private: Virginia Household Water Quality Program (VAHWQP)	Discretation of continuous variables (pH, hardness, copper , sulfate)	Naive-Bayes			Remove samples with missing values, which resulted when respondents did not answer survey questions or water quality parameters were not measured. Missing values were treated using the following rule: if the total number of missing values for one feature exceeded a threshold (i.e., 5% of the total number of samples), then the feature was removed from the dataset; otherwise the sample was removed …	Laboratory-tested water quality parameters, observations of tap water, and household characteristics, including plumbing type, source water, household location, and on-site water treatment	Copper, county, and pH	Binomial	> 15 ppb >10 ppb >5 ppb	Map, variable importance, model performance		percentage of data that was used to train and validate the model varied from 50% to 90%, and the remaining data was used to test the model.	0.455 for >15 ppb 0.459 for >10ppb 0.461 for > 5ppb	0.455 for >15 ppb 0.474 for >10ppb 0.641 for > 5ppb		0.831 for >15 ppb 0.759 for >10ppb 0.667 for > 5ppb					0.455 for >15 ppb 0.466 for >10ppb 0.536 for > 5ppb
10	George and Dixit	2021	California	State	Wells (public & private)	Groundwater	PFAS	1410	1960-present	Public: California GAMA	For wells where analyte data was available for multiple sampling events, the average value was used.	Ridge regression			When creating 10-fold cross validation, using two methods 1) random 2) KNN clustering such that each group contained wells from a unique geosptail region	Nearby airports and military bases, geospatial, hydrology and soil hydraulic properties, soil, co-contaminants	Co-contaminants	Continuous	Maximum PFAS among the 15 PFAS	map, confidence interval (wager et al 2014)		10-fold cross validation						0.5 (not really R2, spearman correlation between predicted and observed)
10	George and Dixit	2021	California	State	Wells (public & private)	Groundwater	PFAS	1410	1960-present	Public: California GAMA	For wells where analyte data was available for multiple sampling events, the average value was used.	Random forest (RF) regression			When creating 10-fold cross validation, using two methods 1) random 2) KNN clustering such that each group contained wells from a unique geosptail region	Nearby airports and military bases, geospatial, hydrology and soil hydraulic properties, soil, co-contaminants	Co-contaminants	Continuous	Maximum PFAS among the 15 PFAS	map, confidence interval (wager et al 2014)		10-fold cross validation						0.64 (not really R2, spearman correlation between predicted and observed)
11	Hino et al.	2018	US	National	Community Water System (CWS)	Groundwater and surface water	Inspection failure	316030	2012-2016	Public: US EPA Integrated Compliance Information System (ICIS) & Enforcement and Compliance History Online (ECHO) Processed data vailable at https://purl.stanford.edu/hr919hp5420	For facilities inspected multiple times from 2012 to 2016, we randomly selected only one inspection per facility to include in our analysis	Logistic regression (LR)			Only main effects, no interactions	Location, demographics, facility characteristics, environmental justice factors, industry code, political party of the governor, days since prior inspection, discharge monitoring reports (DMRs) submitted		Binomial	Inspection failure	The processed datasets are also available with code at the Stanford Digital Repository (https://purl.stanford.edu/hr919hp5420).	Risk score for failing the inspection	20% testing data	0.136	0.533	0.992	0.936	0.907
11	Hino et al.	2018	US	National	Community Water System (CWS)	Groundwater and surface water	Inspection failure	316030	2012-2016	Public: US EPA ICIS & ECHO Processed data vailable at https://purl.stanford.edu/hr919hp5420	For facilities inspected multiple times from 2012 to 2016, we randomly selected only one inspection per facility to include in our analysis	Least absolute shrinkage and selection operator (LASSO)			Add two-way interactions between all variables	Location, demographics, facility characteristics, environmental justice factors, industry code, political party of the governor, days since prior inspection, discharge monitoring reports (DMRs) submitted		Binomial	Inspection failure	The processed datasets are also available with code at the Stanford Digital Repository (https://purl.stanford.edu/hr919hp5420).	Risk score for failing the inspection	20% testing data	0.312	0.58	0.984	0.94	0.918
11	Hino et al.	2018	US	National	Community Water System (CWS)	Groundwater and surface water	Inspection failure	316030	2012-2016	Public: US EPA ICIS & ECHO Processed data vailable at https://purl.stanford.edu/hr919hp5420	For facilities inspected multiple times from 2012 to 2016, we randomly selected only one inspection per facility to include in our analysis	Elastic net			Add two-way interactions between all variables	Location, demographics, facility characteristics, environmental justice factors, industry code, political party of the governor, days since prior inspection, discharge monitoring reports (DMRs) submitted		Binomial	Inspection failure	The processed datasets are also available with code at the Stanford Digital Repository (https://purl.stanford.edu/hr919hp5420).	Risk score for failing the inspection	20% testing data	0.312	0.581	0.984	0.94	0.918
11	Hino et al.	2018	US	National	Community Water System (CWS)	Groundwater and surface water	Inspection failure	316030	2012-2016	Public: US EPA ICIS & ECHO Processed data vailable at https://purl.stanford.edu/hr919hp5420	For facilities inspected multiple times from 2012 to 2016, we randomly selected only one inspection per facility to include in our analysis	Regression tree				Location, demographics, facility characteristics, environmental justice factors, industry code, political party of the governor, days since prior inspection, discharge monitoring reports (DMRs) submitted		Binomial	Inspection failure	The processed datasets are also available with code at the Stanford Digital Repository (https://purl.stanford.edu/hr919hp5420).	Risk score for failing the inspection	20% testing data	0.254	0.616	0.989	0.941	0.782
11	Hino et al.	2018	US	National	Community Water System (CWS)	Groundwater and surface water	Inspection failure	316030	2012-2016	Public: US EPA ICIS & ECHO Processed data vailable at https://purl.stanford.edu/hr919hp5420	For facilities inspected multiple times from 2012 to 2016, we randomly selected only one inspection per facility to include in our analysis	Regression forest				Location, demographics, facility characteristics, environmental justice factors, industry code, political party of the governor, days since prior inspection, discharge monitoring reports (DMRs) submitted		Binomial	Inspection failure	The processed datasets are also available with code at the Stanford Digital Repository (https://purl.stanford.edu/hr919hp5420).	Risk score for failing the inspection	20% testing data	0.257	0.629	0.989	0.941	0.922
12	Hu et al.	2021	New Hampshire	State	Wells (public & private)	Groundwater	PFPeA	1617	2014-2017	Public: PFAS data collected by the New Hampshire Department of Environmental Services	chose the median detection limit (DL) as a uniform DL and treated samples with DLs at or below this value as non-detects. If wells are sampled multiple times (2 to 48 times), use the average PFAS concentration detected	Random forest (RF) classification			calculated an impact score as an exponential decay function with distance between the source and the sampling site	Soil properties, precipitation, groundwater recharge, geological factors	Plastics and rubber industry, other potential sources, precipitation, recharge	Binomial	detectable (> 98th percentile of detection limits for all samples) >5 ng/L	map, variable importance, code (https://github.com/ SunderlandLab/pfas_nh_model)		10-fold cross validation, keep 1-fold as test					0.79
12	Hu et al.	2021	New Hampshire	State	Wells (public & private)	Groundwater	PFHxA	1725	2014-2017	Public: PFAS data collected by the New Hampshire Department of Environmental Services	chose the median detection limit (DL) as a uniform DL and treated samples with DLs at or below this value as non-detects. If wells are sampled multiple times (2 to 48 times), use the average PFAS concentration detected	Random forest (RF) classification			calculated an impact score as an exponential decay function with distance between the source and the sampling site	Soil properties, precipitation, groundwater recharge, geological factors	Plastics and rubber industry, other potential sources, precipitation, recharge	Binomial	detectable (> 98th percentile of detection limits for all samples) > 8 ng/L	map, variable importance, code (https://github.com/ SunderlandLab/pfas_nh_model)		10-fold cross validation, keep 1-fold as test					0.78
12	Hu et al.	2021	New Hampshire	State	Wells (public & private)	Groundwater	PFHpA	2253	2014-2017	Public: PFAS data collected by the New Hampshire Department of Environmental Services	chose the median detection limit (DL) as a uniform DL and treated samples with DLs at or below this value as non-detects. If wells are sampled multiple times (2 to 48 times), use the average PFAS concentration detected	Random forest (RF) classification			calculated an impact score as an exponential decay function with distance between the source and the sampling site	Soil properties, precipitation, groundwater recharge, geological factors	Plastics and rubber industry, other potential sources, precipitation, recharge	Binomial	detectable (> 98th percentile of detection limits for all samples) > 5 ng/L	map, variable importance, code (https://github.com/ SunderlandLab/pfas_nh_model)		10-fold cross validation, keep 1-fold as test					0.86
12	Hu et al.	2021	New Hampshire	State	Wells (public & private)	Groundwater	PFOA	2373	2014-2017	Public: PFAS data collected by the New Hampshire Department of Environmental Services	chose the median detection limit (DL) as a uniform DL and treated samples with DLs at or below this value as non-detects. If wells are sampled multiple times (2 to 48 times), use the average PFAS concentration detected	Random forest (RF) classification			calculated an impact score as an exponential decay function with distance between the source and the sampling site	Soil properties, precipitation, groundwater recharge, geological factors	Plastics and rubber industry, other potential sources, precipitation, recharge	Binomial	detectable (> 98th percentile of detection limits for all samples) >8 ng/L	map, variable importance, code (https://github.com/ SunderlandLab/pfas_nh_model)		10-fold cross validation, keep 1-fold as test					0.84
12	Hu et al.	2021	New Hampshire	State	Wells (public & private)	Groundwater	PFOS	2376	2014-2017	Public: PFAS data collected by the New Hampshire Department of Environmental Services	chose the median detection limit (DL) as a uniform DL and treated samples with DLs at or below this value as non-detects. If wells are sampled multiple times (2 to 48 times), use the average PFAS concentration detected	Random forest (RF) classification			calculated an impact score as an exponential decay function with distance between the source and the sampling site	Soil properties, precipitation, groundwater recharge, geological factors	Plastics and rubber industry, other potential sources, precipitation, recharge	Binomial	detectable (> 98th percentile of detection limits for all samples) > 5 ng/L	map, variable importance, code (https://github.com/ SunderlandLab/pfas_nh_model)		10-fold cross validation, keep 1-fold as test					0.74
12	Hu et al.	2021	New Hampshire	State	Wells (public & private)	Groundwater	∑PFAS	2379	2014-2017	Public: PFAS data collected by the New Hampshire Department of Environmental Services	chose the median detection limit (DL) as a uniform DL and treated samples with DLs at or below this value as non-detects. If wells are sampled multiple times (2 to 48 times), use the average PFAS concentration detected	Random forest (RF) classification			calculated an impact score as an exponential decay function with distance between the source and the sampling site	Soil properties, precipitation, groundwater recharge, geological factors	Plastics and rubber industry, other potential sources, precipitation, recharge	Binomial	Detectable for any one of the five PFAS	map, variable importance, code (https://github.com/ SunderlandLab/pfas_nh_model)		10-fold cross validation, keep 1-fold as test					0.81
13	Li et al.	2020	5 watersheds draining into Lake Erie & 1 into Ohio River (OH, MI, IN)	Regional	Watershed outlets (daily or high-flow period measurements)	Groundwater	Nitrate	12764	1975-2009	Public: National Center for Water Quality Research (NCWQR) at Heidelberg University	Excluded missing data (data missing primarily due to zero-flow conditions)	Random forest (RF) regression			Ea ML method applied 100x to average bias of random training/testing data split processes, determined using 10-fold cross-validation	Daily measured streamflow, month (seasonal characteristic)		Continuous	Nitrate concentration	R2, mean absolute error (MAE), root mean squared error (RMSE), relative absolute error (RAE), root relative squared error (RRSE)		OOB Cuyahoga watershed						0.83	0.4489
13	Li et al.	2020	5 watersheds draining into Lake Erie & 1 into Ohio River (OH, MI, IN)	Regional	Watershed outlets (daily or high-flow period measurements)	Groundwater	Nitrate	12764	1975-2010	Public: NCWQR at Heidelberg University	Excluded missing data (data missing primarily due to zero-flow conditions)	k-Nearest Neighbor (kNN)			Ea ML method applied 100x to average bias of random training/testing data split processes, determined using 10-fold cross-validation	Daily measured streamflow, month (seasonal characteristic)		Continuous	Nitrate concentration	R2, mean absolute error (MAE), root mean squared error (RMSE), relative absolute error (RAE), root relative squared error (RRSE)		OOB Cuyahoga watershed						0.83	0.4356
13	Li et al.	2020	5 watersheds draining into Lake Erie & 1 into Ohio River (OH, MI, IN)	Regional	Watershed outlets (daily or high-flow period measurements)	Groundwater	Nitrate	12764	1975-2011	Public: NCWQR at Heidelberg University	Excluded missing data (data missing primarily due to zero-flow conditions)	Multilayer perceptrons (MLP)			Ea ML method applied 100x to average bias of random training/testing data split processes, determined using 10-fold cross-validation	Daily measured streamflow, month (seasonal characteristic)		Continuous	Nitrate concentration	R2, mean absolute error (MAE), root mean squared error (RMSE), relative absolute error (RAE), root relative squared error (RRSE)		OOB Cuyahoga watershed						0.83	0.5041
13	Li et al.	2020	5 watersheds draining into Lake Erie & 1 into Ohio River (OH, MI, IN)	Regional	Watershed outlets (daily or high-flow period measurements)	Groundwater	Nitrate	12764	1975-2012	Public: NCWQR at Heidelberg University	Excluded missing data (data missing primarily due to zero-flow conditions)	Linear regression			Ea ML method applied 100x to average bias of random training/testing data split processes, determined using 10-fold cross-validation	Daily measured streamflow, month (seasonal characteristic)		Continuous	Nitrate concentration	R2, mean absolute error (MAE), root mean squared error (RMSE), relative absolute error (RAE), root relative squared error (RRSE)		OOB Cuyahoga watershed						0.62	0.8836
13	Li et al.	2020	5 watersheds draining into Lake Erie & 1 into Ohio River (OH, MI, IN)	Regional	Watershed outlets (daily or high-flow period measurements)	Groundwater	Nitrate	12764	1975-2012	Public: NCWQR at Heidelberg University	Excluded missing data (data missing primarily due to zero-flow conditions)	Reduced Error Pruning Tree (REPTree)			Ea ML method applied 100x to average bias of random training/testing data split processes, determined using 10-fold cross-validation	Daily measured streamflow, month (seasonal characteristic)		Continuous	Nitrate concentration	R2, mean absolute error (MAE), root mean squared error (RMSE), relative absolute error (RAE), root relative squared error (RRSE)		OOB Cuyahoga watershed						0.85	0.3969
14	Lombard et al.	2021	Contiguous US	National	Wells (private only)	Groundwater	Arsenic	20450	1970-2013	Public: USGS NWIS		Boosted regression trees (BRT)			9293 wells (45%) containing concentrations below a reporting limit, so used 3 thresholds (10, 5, 1 ug/L) instead of regression; 10-fold cross-validation	Geologic, geochemical, hydrologic, climatic	Climatic (precipitation); geochemical (As, Se, P in C soil horizon), hydrologic (lateral hydrologic position for 6th order streams, avg annual gw recharge from 1981-2010, base flow index, organic C and antimony concentrations in C soil horizon	Binomial	BRT: >10ug/L	Map of model estimates; kappa, accuracy, ROC		BRT >10ug/L testing	0.339		0.982	0.912	0.85						0.413
14	Lombard et al.	2021	Contiguous US	National	Wells (private only)	Groundwater	Arsenic	20450	1970-2013	Public: USGS NWIS		Boosted regression trees (BRT)			9293 wells (45%) containing concentrations below a reporting limit, so used 3 thresholds (10, 5, 1 ug/L) instead of regression; 10-fold cross-validation	Geologic, geochemical, hydrologic, climatic	Climatic (precipitation); geochemical (As, Se, P in C soil horizon), hydrologic (lateral hydrologic position for 6th order streams, avg annual gw recharge from 1981-2010, base flow index, organic C and antimony concentrations in C soil horizon	Binomial	BRT >5ug/L	Map of model estimates; kappa, accuracy, ROC		BRT >5ug/L testing	0.432		0.966	0.862	0.843						0.474
14	Lombard et al.	2021	Contiguous US	National	Wells (private only)	Groundwater	Arsenic	20450	1970-2013	Public: USGS NWIS		Boosted regression trees (BRT)			9293 wells (45%) containing concentrations below a reporting limit, so used 3 thresholds (10, 5, 1 ug/L) instead of regression; 10-fold cross-validation	Geologic, geochemical, hydrologic, climatic	Climatic (precipitation); geochemical (As, Se, P in C soil horizon), hydrologic (lateral hydrologic position for 6th order streams, avg annual gw recharge from 1981-2010, base flow index, organic C and antimony concentrations in C soil horizon	Binomial	BRT >1ug/L	Map of model estimates; kappa, accuracy, ROC		BRT >1ug/L testing	0.741		0.8	0.772	0.853						0.542
14	Lombard et al.	2021	Contiguous US	National	Wells (private only)	Groundwater	Arsenic	20450	1970-2013	Public: USGS NWIS		Random forest (RF) classification			9293 wells (45%) containing concentrations below a reporting limit, so used 3 thresholds (10, 5, 1 ug/L) instead of regression; 10-fold cross-validation	Geologic, geochemical, hydrologic, climatic	Climatic (precipitation); geochemical (As, Se, P in C soil horizon), hydrologic (lateral hydrologic position for 6th order streams, avg annual gw recharge from 1981-2010, base flow index, organic C and antimony concentrations in C soil horizon	Classification	RFC: <=5 ug/L, 5-10 ug/L, >10ug/L	Map of model estimates; kappa, accuracy, ROC		RFC: <=5 ug/L, 5-10 ug/L, >10ug/L testing producer's accuracy [total # wells correctly classified in cateogry / total # wells in category]				0.826 (0.865, 0.307, 0.625 for 3 categories)							0.392
15	Mair and El-Kadi	2013	Pearl Harbor & Honolulu aquifers (Oahu, HI)	Local	Capture zone delineations (CZDs) containing 157 public water supply wells, shafts, & tunnels	Groundwater	All 11 contaminants (nitrate, chlorinated solvents, fumigants, pesticides)	60	2000-2012	Private: Updated capture zone analysis from Mair and El-Kai, 2016	Updated capture zone analysis revised 157 capture zone delineations (CZDs) to 60 (to capture clustering)	Logistic regression (LR)			Non-detect nitrates replaced by 0.15mg/L (half of the reporting limit, RL)	Hydrogeology, land use, well geometry/location	Soil & land cover, land use (military, agricultural)	Binomial	Above method detection limit (MDL) or >1mg/L for nitrate	Detection probability maps, risk class graph, C-statistic, p-HL		OOB												0.92
15	Mair and El-Kadi	2013	Pearl Harbor & Honolulu aquifers (Oahu, HI)	Local	Capture zone delineations (CZDs) containing 157 public water supply wells, shafts, & tunnels	Groundwater	Nitrate	60	2000-2013	Private: Updated capture zone analysis from Mair and El-Kai, 2016	NQ notation = reported > MDL (method detection limit) but < RL (reporting limit) = considered evidence of contamination; Available analytical data for all wells in ea CZD aggregated; Mean nitrate calculted for all wells in CZD	Logistic regression (LR)			Non-detect nitrates replaced by 0.15mg/L (half of the reporting limit, RL)	Hydrogeology, land use, well geometry/location	Land use (agricultural, military), distance to nearest coastline	Binomial	>1mg/L	Detection probability maps, risk class graph, C-statistic, p-HL		OOB												0.97
15	Mair and El-Kadi	2013	Pearl Harbor & Honolulu aquifers (Oahu, HI)	Local	Capture zone delineations (CZDs) containing 157 public water supply wells, shafts, & tunnels	Groundwater	Chlorinated solvents (DCE, PCE, TCA, TCE)	60	2000-2014	Private: Updated capture zone analysis from Mair and El-Kai, 2016	NQ notation = reported > MDL (method detection limit) but < RL (reporting limit) = considered evidence of contamination; Available analytical data for all wells in ea CZD aggregated; Detection = "Yes" if at least 1 contam detected in well in CZD	Logistic regression (LR)			Non-detects reported as non-detect (>50% of samples)	Hydrogeology, land use, well geometry/location	Land use (agricultural, military), distance to nearest coastline	Binomial	> MDL	Detection probability maps, risk class graph, C-statistic, p-HL		OOB												0.61-0.96
15	Mair and El-Kadi	2013	Pearl Harbor & Honolulu aquifers (Oahu, HI)	Local	Capture zone delineations (CZDs) containing 157 public water supply wells, shafts, & tunnels	Groundwater	Fumigants (DBCP, DCP, EDB, TCP),	60	2000-2015	Private: Updated capture zone analysis from Mair and El-Kai, 2016	NQ notation = reported > MDL (method detection limit) but < RL (reporting limit) = considered evidence of contamination; Available analytical data for all wells in ea CZD aggregated; Detection = "Yes" if at least 1 contam detected in well in CZD	Logistic regression (LR)			Non-detects reported as non-detect (>50% of samples)	Hydrogeology, land use, well geometry/location	Latitude, agricultural use, depth to water, recharge, soil & land cover	Binomial	> MDL	Detection probability maps, risk class graph, C-statistic, p-HL		OOB												0.94-0.99
15	Mair and El-Kadi	2013	Pearl Harbor & Honolulu aquifers (Oahu, HI)	Local	Capture zone delineations (CZDs) containing 157 public water supply wells, shafts, & tunnels	Groundwater	Pesticide (atrazine, dieldrin)	60	2000-2016	Private: Updated capture zone analysis from Mair and El-Kai, 2016	NQ notation = reported > MDL (method detection limit) but < RL (reporting limit) = considered evidence of contamination; Available analytical data for all wells in ea CZD aggregated; Detection = "Yes" if at least 1 contam detected in well in CZD	Logistic regression (LR)			Non-detects reported as non-detect (>50% of samples)	Hydrogeology, land use, well geometry/location	Soil & land cover use, land use (agricultural & military), depth of well, recharge, length of screen or open interval	Binomial	> MDL	Detection probability maps, risk class graph, C-statistic, p-HL		OOB												0.83-0.96
16	Messier et al.	2019	North Carolina	State	Wells (private only)	Groundwater	Nitrate	22059	1990-2011	Private: Nitrate-nitrogen (NO3-N) measurements collected by North Carolina Dept of Health & Human Services	All geocoded addresses with a match score of 70 and above were included in the data set from Health & Human Services	Multiple random forest (RF) classification	30.6	NR	Imputed <DL from log-normal distribution of uncensored nitrate data using Tobit regression models with no covariates; well depth predicted using kriging based on data from USGS NWIS, down-sampling, up-sampling, SMOTE	Source, transport, attenuation mechanisms, soil data, agricultural land cover, improved nitrogen fertilizer estimates	Regression: hydrologic soil groups (B & A), swine waste lagoons,agricultural land use, deciduous forest; Classification: Year, poultry, well depth, and agricultural land	Continuous & Classification	Continuous nitrate; Nitrate <1 mg/L, 1-5 mg/L, >=5 mg/L	Map of nitrate categories; accuracy, kappa, sensitivity, specificity		Test <1mg/L RF classification; Test RF regression	0.923		0.43	0.747		0.189
17	Messier et al.	2012	North Carolina	State	Wells (private only)	Groundwater	Tetrachloroethylene (PCE)	4119	1) 1999-2010; 2) 2003-2010; 3) 2001-2010	Private & Public: 1) USGS NWIS 2) Dry Cleaning and Solvent Cleanup Act (DSCA) of North Carolina Division of Waste Mangaement; 3) Volatile organic carbon data from North Carolina homeowners through North Carolina Department of Health & Human Services	All geocoded addresses with a match score of 70 and above were included in the data set from Health & Human Services	Land use regression (LUR)			<DL assigned a value equal to the mean of the Gaussian distribution truncated above the DL, 10-fold cross-validation, Bayesian Maximum Entropy (BME) to estimate the concentration of groundwater PCE across space and time	Potential anthropogenic sources of PCE	Dry cleaning	Continuous	PCE concentration	MSE, Pearson's r, Spearman's p, Kendall's tau		Hold-out data for truncated Gaussian with Bayesian Maximum Entropy (BME)							5.18
18	Nolan et al.	2014	Central Valley, CA	Local	Wells (public & private)	Groundwater	Nitrate (shallow well)	314	2000-2010	Public: 1) USGS NWIS (4,616 wells) 2) US EPA Storage and Retrieval (STORET) database (3,551 wells) 3) California Department of Public Health (CDPH) (4,679 wells)	If well depth was not available, domestic wells were assigned to the shallow depth zone and public supply wells to the deep zone.	Logistic regression (LR)	NR		If well depth was not available, domestic wells were assigned to the shallow depth zone and public supply wells to the deep zone.	Soil properties, land use, N fertilizer input, CVTM & CVHM (Central Valley textural & hydrologic model) outputs	Sand, N fertilizer input, transmission through coase textured soils that are well drained and moderadetely well drained, transport in aquifer to well screen	Binomial	>4 mg/L	Accuracy, sensitivity, specificity		Hold-out dataset	0.69		0.704	0.697		0.28
18	Nolan et al.	2014	Central Valley, CA	Local	Wells (public & private)	Groundwater	Nitrate (shallow well)	318	2000-2010	Public: 1) USGS NWIS (4,616 wells) 2) US EPA STORET (3,551 wells) 3) CPDH (4,679 wells)	If well depth was not available, domestic wells were assigned to the shallow depth zone and public supply wells to the deep zone.	Random forest (RF) classification	NR		If well depth was not available, domestic wells were assigned to the shallow depth zone and public supply wells to the deep zone.	Soil properties, land use, N fertilizer input, CVTM & CVHM (Central Valley textural & hydrologic model) outputs	N fertilizer, soil & aquifer properties (% coarse material), land use	Binomial	>4 mg/L	Accuracy, sensitivity, specificity		OOB	0.651		0.773	0.717
18	Nolan et al.	2014	Central Valley, CA	Local	Wells (public & private)	Groundwater	Nitrate (shallow well)	318	2000-2010	Public: 1) USGS NWIS (4,616 wells) 2) US EPA STORET (3,551 wells) 3) CPDH (4,679 wells)	If well depth was not available, domestic wells were assigned to the shallow depth zone and public supply wells to the deep zone.	Random forest (RF) regression	NR		If well depth was not available, domestic wells were assigned to the shallow depth zone and public supply wells to the deep zone.	Soil properties, land use, N fertilizer input, CVTM & CVHM (Central Valley textural & hydrologic model) outputs		Binomial	>4 mg/L	Map aquifer vulnerability at 1km^2 grid cells		OOB	0.842		0.558	0.689
18	Nolan et al.	2014	Central Valley, CA	Local	Wells (public & private)	Groundwater	Nitrate (deep well)	928	2000-2010	Public: 1) USGS NWIS (4,616 wells) 2) US EPA STORET (3,551 wells) 3) CPDH (4,679 wells)	If well depth was not available, domestic wells were assigned to the shallow depth zone and public supply wells to the deep zone.	Logistic regression (LR)	NR		If well depth was not available, domestic wells were assigned to the shallow depth zone and public supply wells to the deep zone.	Soil properties, land use, N fertilizer input, CVTM & CVHM (Central Valley textural & hydrologic model) outputs	N sources, depth-integrated vertical hydraulic conductivity of soil, verticl water flux in upper active CVHM layer during irrigation season, available water capcity of soil, depth to saturated soil, water table depth	Binomial	>4 mg/L	Accuracy, sensitivity, specificity		Hold-out dataset	0.291		0.949	0.808		0.29
18	Nolan et al.	2014	Central Valley, CA	Local	Wells (public & private)	Groundwater	Nitrate (deep well)	937	2000-2010	Public: 1) USGS NWIS (4,616 wells) 2) US EPA STORET (3,551 wells) 3) CPDH (4,679 wells)	If well depth was not available, domestic wells were assigned to the shallow depth zone and public supply wells to the deep zone.	Random forest (RF) classification	NR		If well depth was not available, domestic wells were assigned to the shallow depth zone and public supply wells to the deep zone.	Soil properties, land use, N fertilizer input, CVTM & CVHM (Central Valley textural & hydrologic model) outputs	perf_top (maximum depth to the well screen), soil properties, CVHM-simulated depth to water and pop_density	Binomial	>4 mg/L	Accuracy, sensitivity, specificity		OOB	0.251		0.963	0.812
18	Nolan et al.	2014	Central Valley, CA	Local	Wells (public & private)	Groundwater	Nitrate (deep well)	937	2000-2010	Public: 1) USGS NWIS (4,616 wells) 2) US EPA STORET (3,551 wells) 3) CPDH (4,679 wells)	If well depth was not available, domestic wells were assigned to the shallow depth zone and public supply wells to the deep zone.	Random forest (RF) regression	NR		If well depth was not available, domestic wells were assigned to the shallow depth zone and public supply wells to the deep zone.	Soil properties, land use, N fertilizer input, CVTM & CVHM (Central Valley textural & hydrologic model) outputs		Binomial	>4 mg/L	Map aquifer vulnerability at 1km^2 grid cells		OOB	0.513		0.897	0.815
19	Nolan et al.	2015	Central Valley, CA	Local	Wells (public & private)	Groundwater	Nitrate (shallow well)	318	2000-2010	Public: 1) USGS NWIS (4,616 wells) 2) US EPA STORET (3,551 wells) 3) CPDH (4,679 wells)	If well depth was not available, domestic wells were assigned to the shallow depth zone and public supply wells to the deep zone.	Boosted regression trees (BRT)	0.81		10-fold cross-validation	Soils, land use, groundwater age surrogates, aquifer texture and MODFLOW-simulated vertical water fluxes		Continuous	Nitrate	Map of predicted nitrate concentration at 1km2, R2, MSE		Hold-out data						0.26	1.75
19	Nolan et al.	2015	Central Valley, CA	Local	Wells (public & private)	Groundwater	Nitrate (shallow well)	318	2000-2010	Public: 1) USGS NWIS (4,616 wells) 2) US EPA STORET (3,551 wells) 3) CPDH (4,679 wells)	If well depth was not available, domestic wells were assigned to the shallow depth zone and public supply wells to the deep zone; All predictor variables were compiled within 500-m radius circular well buffers.	Artificial neural networks (ANN)	0.81		10-fold cross-validation	Soils, land use, groundwater age surrogates, aquifer texture and MODFLOW-simulated vertical water fluxes		Continuous	Nitrate	Map of predicted nitrate concentration at 1km2, R2, MSE		Hold-out data						0.12	3.08
19	Nolan et al.	2015	Central Valley, CA	Local	Wells (public & private)	Groundwater	Nitrate (shallow well)	318	2000-2010	Public: 1) USGS NWIS (4,616 wells) 2) US EPA STORET (3,551 wells) 3) CPDH (4,679 wells)	If well depth was not available, domestic wells were assigned to the shallow depth zone and public supply wells to the deep zone; All predictor variables were compiled within 500-m radius circular well buffers.	Bayesian networks	0.81		10-fold cross-validation	Soils, land use, groundwater age surrogates, aquifer texture and MODFLOW-simulated vertical water fluxes		Continuous	Nitrate	Map of predicted nitrate concentration at 1km2, R2, MSE		Hold-out data						0.18	1.93
20	Ransom et al.	2017	Central Valley, CA	Local	Wells (public & private)	Groundwater	Nitrate	5170	2000-2011	Private & Public: 1) California GAMA 2) Central Valley Regional Water Quality Control Board dairy monitoring program at UC Davis 3) California State Water Resources Control Board Division of Drinking Water (SWRCB-DDW) 4) USGS NWIS 5) USEPA STORET; Data publicly available at https://doi.org/10.5066/F7V40SDN	randomly selecting a single well from multiple wells with overlapping locations; Duplicate wells in the combined data set were removed	Boosted regression trees (BRT)	NR	/	Zeros replaced with common DL = 0.33mg/L in UC Davis data; multiple imputation routine used to impute censored nitrate below DL in public datasets; wells spatially ceclustered using equal area grid cell appraoch to reduce oversampling; randomly sapled domestic & public supply wells in 100km2 grid cells at same rate to amintain proportions of ea well type; 10-fold cross-validation	Well characteristics, historical and current field and landscape-scale nitrogen mass balances, historical and current land use, oxidation/reduction conditions, groundwater flow, climate, soil characteristics, depth to groundwater, and groundwater age	Redox variables (Mn, DO concentrations), nitrogen leaching flux, precipitation vs. evapotranspiration, total landscape nitrogen input	Continuous	Nitrate concentration	R2, RMSE		Hold-out data						0.434	1.30416
21	Ransom et al.	2022	Contiguous US	National	Wells (public & private)	Groundwater	Nitrate	12082	1988-2018	Public: USGS NWIS	If well sampled >1x, only most recent sample used; Predictor attributed by either point extraction (from vector or raster data) or within 500m buffer	3D extreme gradient boosting (XGB)			Single imputation for each sample requiring imputation between each sample's detection limit and zero. The estimate is based on the mean and variance of the log-likelihood function computed only from the distribution of samples with nitrate detected above the relevant reporting levels; Extreme gradient boosting instead of boosted regression trees; 10-fold cross-validation for parameter tuning; em…	Well characteristics, hydrologic conditions, soil type, geology, land use, climate, nitrogen inputs	Well depth, soil & climate characteristics, land use	Continuous	Nitrate concentration	Map of predicted nitrate concentration at 1 km resolution binned by <=1, <=2.5, <=5, <=10, >10 mg/L-N	~14M people depend on groundwater with nitrate > 10mg/L	Hold-out data						0.49
22	Roostaei et al.	2021	Bladen, Cumberland, and Robeson counties, NC	Local	Wells (public & private)	Groundwater	GenX	3159	2017-2019	Public: GenX data collected by NCDEQ		Bayesian networks				Potential sources, soil properties, land use and land cover, meteorological patterns, characteristics of the well and the household it serves, GenX releases calculated by an atmospheric transport model	GenX air deposition rate, distance from fluorochemical facility, prevailing wind direction, well depth, soil organic carbon	Binomial	> 140 ng/L		Predictive risk maps for the 11km area around the fluorochemical manufacturer	5-fold cross validation					0.85
23	Rosecrans et al.	2017	Central Valley, CA	Local	Wells (public & private)	Groundwater	Dissolved oxygen	2767	1993-2014	Public: USGS NWIS & California SWRCB-DDW	Only wells with well depth data selected; only most recent sample from 1993-2014 chosen if multiple samples	Boosted regression trees (BRT)	NR	27	10-fold cross-validation (1835 wells from SWRCB-DDW used as hold-out)	Soil properties, soil chemistry, land use, aquifer textures, aquifer hydrologic properties	Aquifer hydrologic properties, aquifer texture	Binomial	<0.5mg/L, <1.0mg/L, <2.0mg/L (representing anoxic gw conditions)	Predicted probability grid; kappa, accuracy, ROC		Cross-validation testing dataset, DO < 0.5 ug/L				0.82-0.95	0.87-0.91
23	Rosecrans et al.	2017	Central Valley, CA	Local	Wells (public & private)	Groundwater	Manganese	2767	1993-2014	Public: USGS NWIS & California SWRCB-DDW	Only wells with well depth data selected; only most recent sample from 1993-2014 chosen if multiple samples	Boosted regression trees (BRT)	NR	12	10-fold cross-validation	Soil properties, soil chemistry, land use, aquifer textures, aquifer hydrologic properties	Aquifer hydrologic properties, aquifer texture, soil chemistry	Binomial	>=50ug/L, >=150ug/L, >=300 ug/L (representing secondary MCL & health-based screening levels [HBSL])	Predicted probability grid; kappa, accuracy, ROC		Hold-out data, Mn > 50 ug/L	0.07-0.24		0.98-0.99	0.89-0.97	0.73-0.75
24	Rosecrans et al.	2022	4 western principal aquifers: California Coastal basin-fill aquifers, Central Valley aquifer system, Basin and Range basin-fill aquifers, Rio Grande aquifer system (CA, NV, UT, ID, CO, NM, TX, AZ)	Regional	Wells (public & private)	Groundwater	Fluoride	12778	2000-2018	Public: 1) US EPA SDWIS 2) USGS NWIS 3) State agencies	For wells with overlapping well locations, a single well was randomly selected to represent that location	Random forest (RF) regression			Imputation: for [F], substitute an approximated concentration between zero and each sample's DL (0.001-2mg/L) based on the lognormal distribution of the values that were not censored; for predictors, nonparametric missing value randomforest imputation routine that can impute continuous and (or) categorical data including those with complex interactions and nonlinear relations (<5% wrt soil, hydro…	Well construction characteristics, climate, soil chemistry, bedrock geology, hydrology, nearest distance to geothermal spring sites, principal aquifer assignment	Distance to nearest geothermal spring, climate, depth to top of well screen (for shallow wells)	Continuous	Fluoride concentration	R2, RMSE		Testing dataset						0.52	0.6084
25	Tesoriero et al.	2017	Northeastern Wisconsin	Local	Wells (public & private)	Groundwater	Nitrate	10866	1977-2016	Public: Wisconsin Dept of Natural Resources (WIDNR)	Included only samples with known well depth; Excluded treated samples; only most recent sample for ea analyte from well used	Random forest (RF) classification	NR	NR		Bedrock geology, soil properties, well construction, recharge, hydrologic position relative to water table, bedrock elevations, land use	>5mg/L-land use, hydrogeologic position; >1mg/L-hydrogeologic position	Binomial	>=5mg/L, >= 1mg/L	Predicted probability map; kappa, accuracy, AUC		Testing dataset	0.39, 0.83		0.91, 0.60	0.75, 0.77	0.77, 0.80
25	Tesoriero et al.	2017	Northeastern Wisconsin	Local	Wells (public & private)	Groundwater	Iron	539	1977-2016	Public: Wisconsin Dept of Natural Resources (WIDNR)	Included only samples with known well depth; Excluded treated samples; only most recent sample for ea analyte from well used	Random forest (RF) classification	NR	NR		Bedrock geology, soil properties, well construction, recharge, hydrologic position relative to water table, bedrock elevations, land use	Recharge, bedrock geology, hydrologic position,	Binomial	>0.1mg/L	Predicted probability map; kappa, accuracy, AUC		Training dataset	0.8		0.62	0.74	0.79
25	Tesoriero et al.	2017	Northeastern Wisconsin	Local	Wells (public & private)	Groundwater	Arsenic	1275	1977-2016	Public: Wisconsin Dept of Natural Resources (WIDNR)	Included only samples with known well depth; Excluded treated samples; only most recent sample for ea analyte from well used	Random forest (RF) classification	NR	NR		Bedrock geology, soil properties, well construction, recharge, hydrologic position relative to water table, bedrock elevations, land use	Recharge	Binomial	>5ug/L	Predicted probability map; kappa, accuracy, AUC		Training dataset	0.55		0.85	0.74	0.79
26	Wheeler et al.	2015	Iowa	State	Wells (private only)	Groundwater	Nitrate	34084	1980-2011	Public: 1) Iowa Grants to Counties Water Well Program 2) Iowa Private Well Tracking System 3) Iowa Statewide Rural Well Water Survey 4) Iowa Community Private Well Study 5) USGS	Only included wells with most accurate location; 1km buffer for compiling land use + other predictors; aggregated time-sensitive predictors in a manner consistent with lag time of water/contam in soil/aquifer	Random forest (RF) regression	NR			Well depth, distance to sinkholes, location, land use, soil characteristics, nitrogen inputs, meterology, other factors	Well depth, slope length <1 km of well, year of sample, distance to nearest animal feeding operation	Continuous	Nitrate	Map of predicted nitrate (binned), R2, MSE	Will be used to investigate association between nitrate in drinking water & cancer risk	Testing data						0.38	2.39
26	Wheeler et al.	2015	Iowa	State	Wells (private only)	Groundwater	Nitrate	34084	1980-2011	Public: 1) Iowa Grants to Counties Water Well Program 2) Iowa Private Well Tracking System 3) Iowa Statewide Rural Well Water Survey 4) Iowa Community Private Well Study 5) USGS	Only included wells with most accurate location; 1km buffer for compiling land use + other predictors; aggregated time-sensitive predictors in a manner consistent with lag time of water/contam in soil/aquifer	Random forest (RF) regression	NR		Imputation: from log-normal distribution of uncensored data	Well depth, distance to sinkholes, location, land use, soil characteristics, nitrogen inputs, meterology, other factors	Well depth, slope length <1 km of well, year of sample, distance to nearest animal feeding operation	Binomial	> 5mg/L	Sensitivity, specificity, accuracy	Will be used to investigate association between nitrate in drinking water & cancer risk	Testing data >5mg/L	0.75		0.96	0.92
27	Yang et al.	2012	Augusta, ME	Local	Wells (private only)	Groundwater	Arsenic	789	2006	Private: Unfiltered samples collected 2006		Logistic regression (LR)			Stepwise logistic regression	Bedrock geology, water geochemistry	Hydrogeochemical parameters, well depth, pH, dissolved oxygen, chlroide, fluoride, nitrate	Binomial	>10ug/L	Hosmer and Lemeshow goodness-of-fit test, c statistic		OOB all parameters	0.55		0.85	0.76								0.81
27	Yang et al.	2012	Augusta, ME	Local	Wells (private only)	Groundwater	Arsenic	331	2007	Private: Unfiltered samples collected 2006		Logistic regression (LR)			Stepwise logistic regression	Bedrock geology, water geochemistry	Hydrogeochemical parameters, well depth, pH, dissolved oxygen, chlroide, fluoride, nitrate	Binomial	>10ug/L	Hosmer and Lemeshow goodness-of-fit test, c statistic		OOB all parameters	0.62		0.87
